# Supplementary material for: Ibero-American Consensus Review and Incorporation of New Biomarkers for Clinical Practice in Colorectal Cancer
Source: Cancers (Basel). 2023 Sep 1;15(17):4373. doi: 10.3390/cancers15174373 (PMC10487247; doi:10.3390/cancers15174373)
Supplement: Supplementary file 1 [file cancers-15-04373-s001.zip]

Archive with 1 entries (1 files):
- cancers-2428137-supplementary.pdf
